# Supplementary material for: Injury-induced intestinal stem cell renewal requires capillary morphogenesis gene 2
Source: EMBO Mol Med. 2025 Aug 22;17(10):2612–31. doi: 10.1038/s44321-025-00295-3 (PMC12514029; doi:10.1038/s44321-025-00295-3)
Supplement: Supplementary file 1 — Table EV1 [file 44321_2025_295_MOESM1_ESM.xlsx]

## Sheet: Primers
Table EV1 Used primers.
Primer	Forward	Reverse
Col6a1	TGCCCTGTGGATCTATTCTTCG	CTGTCTCTCAGGTTGTCAATG
Axin2	TGACTCTCCTTCCAGATCCCA	TGCCCACACTAGGCTGACA
Lgr5	AGGGTGGACTGCTCCGACCTG	AAGACGTAACTCCTCCAGGAAGCGG
CyclinD1	TCAAGTGTGACCCGGACTG	ACTCCAGAAGGGCTTCAATCT
Ascl2	TTTCCTGTGCCGCACCAGAACT	CAGCGACTCCAGACGAGGTGG
Tnfa	TCCACTTGGTGGTTTGCTACG	ATGAGCACAGAAAGCATGATC
Ifng	GCCACGGCACAGTCATTGA	TGCTGATGGCCTGATTGTCTT
IL10	CTTACTGACTGGCATGAGGATCA	GCAGCTCTAGGAGCATGTGG
IL1b	CAACCAACAAGTGATATTCTCCATG	GATCCACACTCTCCAGCTGCA
IL6	CTGCAAGAGACTTCCATCCAG	AGTGGTATAGACAGGTCTGTTGG
IL4	GGTCTCAACCCCCAGCTAGT	GCCGATGATCTCTCTCAAGTGAT
Tgfb	CACCGGAGAGCCCTGGATA	TGTACAGCTGCCGCACACA
Lipocalin-2	AAGGCAGCTTTACGATGTACAGC	CTTGCACATTGTAGCTGTGTACC
Ly6a	CCTACCCTGATGGAGTCTGTGT	CACGTTGACCTTAGTACCCAGG
Ctgf	CTGCGCTAAACAACTCAACGA	GCAGATCCCTTTCAGAGCGG
Lrp6	GGATGCCCTGCCCACTACTC	CAGAAGAGCGCCATCAACCGC
b-catenin	CTGGCCGTATCCACCAGAGT	GAAGCGGCTTTCAGTCGAGC
Wnt5a	TGTCTTCGCACCTTCTCCAATG	CTCCTTCGCCCAGGTTGTTATAG
Wnt5b	TCCTGGTGGTCACTAGCTCTG	TGCTCCTGATACAACTGACACA
Wnt2b	CGTTCGTCTATGCTATCTCGTCAG	ACACCGTAATGGATGTTGTCACTAC
Rsp9	GACCAGGAGCTAAAGTTGATTGGA	TCTTGGCCAGGGTAAACTTGA
Cox6a1	CTCTTCCACAACCCTCATGTGA	GAGGCCAGGTTCTCTTTACTCATC
Eef1a1	TCCACTTGGTCGCTTTGCT	CTTCTTGTCCACAGCTTTGATGA
